# Supplementary material for: Evaluating the provision of paediatric liaison psychiatry services in England
Source: BJPsych Open. 2023 Feb 1;9(2):e30. doi: 10.1192/bjo.2022.638 (PMC9970163; doi:10.1192/bjo.2022.638)
Supplement: Supplementary file 1 [file bjosup.zip]

Archive with 2 entries (2 files):
- S205647242200638Xsup001.docx
- S205647242200638Xsup002.docx
